# Supplementary material for: The application of short and highly polymorphic microhaplotype loci in paternity testing and sibling testing of temperature-dependent degraded samples
Source: Front Genet. 2022 Sep 26;13:983811. doi: 10.3389/fgene.2022.983811 (PMC9549137; doi:10.3389/fgene.2022.983811)
Supplement: Supplementary file 2 [file Table3.XLSX]

## Sheet: Sheet1
Supplementary Table 3. The p-values of HWE of the population from our study.
Locus	Uncorrected p-values of our studied poulation	Corrected p-values of our studied population
mh01zha018	0.79464	1
mh01zha034	0.69394	1
mh02zha025	0	0
mh02zha033	0	0
mh03zha016	0.35271	1
mh04zha007	0.31845	1
mh04zha012	0.147	1
mh04zha020	0.28001	1
mh04zha027a	0.12774	1
mh04zha031	0.1612	1
mh04zha032a	0.64633	1
mh05zha004a	0.0872	1
mh06zha012a	0.16265	1
mh06zha025	0.04608	1
mh06zha026	0.4321	1
mh07zha014	0.21247	1
mh07zha018	0	0
mh07zha026	0.34443	1
mh07zha027	0.62733	1
mh08zha007a	0.66875	1
mh09zha012	0.52623	1
mh09zha017	0.71317	1
mh09zha021	0.62604	1
mh10zha010	0.41763	1
mh10zha020	0	0
mh11zha006b	0.99007	1
mh11zha010	0	0
mh12zha012	0	0
mh12zha014	0	0
mh13zha003	0.32664	1
mh13zha008	0.05714	1
mh14zha003	0.64217	1
mh14zha008	0.06892	1
mh14zha010	0.00349	0.12564
mh16zha013	0.58842	1
mh18zha010a	0.1529	1
p-values of HWE smaller than 0.0014 was marked in red after the Bonferroni correction (p=0.05/36).
