# Supplementary material for: The application of short and highly polymorphic microhaplotype loci in paternity testing and sibling testing of temperature-dependent degraded samples
Source: Front Genet. 2022 Sep 26;13:983811. doi: 10.3389/fgene.2022.983811 (PMC9549137; doi:10.3389/fgene.2022.983811)
Supplement: Supplementary file 6 [file Table4.XLSX]

## Sheet: Sheet2
Supplementary Table 4.The p_values of LD of the population from our study.
Locus	mh01zha018	mh01zha034	mh03zha016	mh04zha007	mh04zha012	mh04zha020	mh04zha027a	mh04zha031	mh04zha032a	mh05zha004a	mh06zha012a	mh06zha025	mh06zha026	mh07zha014	mh07zha026	mh07zha027	mh08zha007a	mh09zha012	mh09zha017	mh09zha021	mh10zha010	mh11zha006b	mh13zha003	mh13zha008	mh14zha003	mh14zha008	mh14zha010	mh16zha013	mh18zha010a
mh01zha018	0
mh01zha034	0.18182	0
mh03zha016	0.58358	0.11241	0
mh04zha007	0.37243	0.75367	0.35386	0
mh04zha012	0.57771	0.38905	0.92278	0.68231	0
mh04zha020	0.38221	0.57869	0.27664	0.09873	0.05083	0
mh04zha027a	0.348	0.42717	0.83284	0.16813	0.51613	0.16813	0
mh04zha031	0.3304	0.98338	0.24438	0.01564	0.82698	0.14272	0.5738	0
mh04zha032a	0.69404	0.6608	0.05572	0.4565	0.89638	0.34115	0.00489	0.97556	0
mh05zha004a	0.47703	0.97263	0.40176	0.09189	0.31378	0.85533	0.42229	0.29521	0.82502	0
mh06zha012a	0.40078	0.08504	0.43206	0.25318	0.86608	0.6696	0.13881	0.22287	0.43304	0.47703	0
mh06zha025	0.40665	0.85533	0.0303	0.16911	0.36168	0.1564	0.71945	0.3216	0.2737	0.99413	0.43793	0
mh06zha026	0.40371	0.98827	0.20235	0.85337	0.52884	0.80352	0.24829	0.15054	0.087	0.6608	0.95503	0.0479	0
mh07zha014	0.27566	0.2825	0.86022	0.36266	0.1173	0.72239	0.47898	0.22874	0.09189	0.45943	0.8172	0.51711	0.69306	0
mh07zha026	0.77908	0.72825	0.84164	0.71848	0.92082	0.70088	0.61975	0.23167	0.27273	0.56012	0.05474	0.13392	0.94526	0.81427	0
mh07zha027	0.38123	0.18768	0.38612	0.13881	0.61779	0.72825	0.56207	0.91593	0.25318	0.31867	0.60704	0.5132	0.48192	0.22874	0.70381	0
mh08zha007a	0.67449	0.51808	0.93157	0.3871	0.76051	0.50342	0.01271	0.06549	0.68133	0.49169	0.47996	0.19648	0.15249	0.47019	0.78592	0.02639	0
mh09zha012	0.89247	0.91691	0.85533	0.56403	0.03617	0.87879	0.2043	0.39003	0.13196	0.81525	0.23754	0.92375	0.89932	0.75269	0.33822	0.63832	0.62659	0
mh09zha017	0.74585	0.05181	0.16325	0.99902	0.44673	0.19453	0.44673	0.41838	0.66667	0.36266	0.23851	0.64907	0.84262	0.75269	0.07136	0.70577	0.21603	0.84653	0
mh09zha021	0.76051	0.70772	0.90029	0.49853	0.32942	0.44282	0.64614	0.59238	0.49365	0.23069	0.81134	0.85337	0.93842	0.913	0.01271	0.06061	0.68035	0.73216	0.15543	0
mh10zha010	0.27175	0.30792	0.83773	0.33431	0.95503	0.02444	0.27761	0.07918	0.94135	0.43011	0.63441	0.32551	0.7957	0.41935	0.69697	0.52493	0.53079	0.35484	0.97752	0.87977	0
mh11zha006b	0.20332	0.79863	0.54643	0.49462	0.00293	0.08895	0.80547	0.09091	0.96676	0.41838	0.85239	0.15054	0.39296	0.88172	0.60997	0.46725	0.62952	0.05865	0.66667	0.83578	0.29912	0
mh13zha003	0.22972	0.06745	0.26491	0.75758	0.78788	0.89736	0.38221	0.63441	0.10068	0.74585	0.48876	0.62854	0.04301	0.14761	0.38807	0.49951	0.77908	0.92962	0.27077	0.45259	0.05767	0.67937	0
mh13zha008	0.74096	0.54154	0.12023	0.8172	0.36657	0.03519	0.70088	0.26393	0.58847	0.40176	0.46823	0.25318	0.24536	0.43011	0.13881	0.60899	0.73998	0.30499	0.38905	0.12708	0.78397	0.60802	0.75758	0
mh14zha003	0.85924	0.29717	0.80156	0.7175	0.23754	0.57185	0.87879	0.12903	0.02835	0.80254	0.02248	0.28348	0.59042	0.52199	0.2737	0.65689	0.38025	0.07527	0.26002	0.57576	0.62561	0.98436	0.95894	0.42717	0
mh14zha008	0.07429	0.66471	0.23363	0.85533	0.68915	0.58553	0.97458	0.45748	0.69306	0.20723	0.74096	0.18964	0.65982	0.67449	0.74194	0.75464	0.4868	0.60997	0.14565	0.30499	0.51026	0.83773	0.19648	0.88661	0.913	0
mh14zha010	0.87683	0.85826	0.93842	0.83578	0.11339	0.55034	0.56794	0.22385	0.67155	0.02737	0.05279	0.08211	0.33431	0.97556	0.261	0.51222	0.93255	0.73607	0.68915	0.56109	0.75367	0.95894	0.86608	0.72825	0.32649	0.04399	0
mh16zha013	0.50635	0.16325	0.19746	0.21994	0.71261	0.04985	0.94037	0.86999	0.00196	0.17986	0.22874	0.61877	0.72434	0.1085	0.20039	0.53079	0.99609	0.97654	0.24047	0.42033	0.32942	0.87195	0.83578	0.20235	0.83969	0.0244	0.2825	0
mh18zha010a	0.8348	0.3871	0.46334	0.18182	0.42815	0.71554	0.56305	0.11241	0.9521	0.25611	0.31085	0.65396	0.76442	0.67937	0.60704	0.14858	0.89541	0.45943	0.65103	0.7087	0.94233	0.55327	0.80841	0.40176	0.9521	0.9511	0.5073	0.2248	0
