# Supplementary material for: The application of short and highly polymorphic microhaplotype loci in paternity testing and sibling testing of temperature-dependent degraded samples
Source: Front Genet. 2022 Sep 26;13:983811. doi: 10.3389/fgene.2022.983811 (PMC9549137; doi:10.3389/fgene.2022.983811)
Supplement: Supplementary file 9 [file Table5.XLSX]

## Sheet: Sheet1
Supplementary Table 5. The details of 50 short and highly polymorohic microhaplotype loci reported by Staading’s study and Puente’s study.
Locus	Position	SNPs ID	Reference
MH07	Chr2:228092389-228092459	rs6714835rs6756898rs12617010	[12]
MH15	Chr9:680714-680791	rs10815466rs9408671rs9408672rs17431629	[12]
MH19	Chr10:3162410-3162486	rs3814588rs6602026rs3814589	[12]
MH28	Chr13:54060827-54060892	rs1927847rs9536429rs7492234	[12]
MH33	Chr16:7209208-7209318	rs9937467rs17670098rs17670111rs12929083rs72765534	[12]
MH34	Chr16:81970353-81970448	rs16956011rs3934955rs3934956rs62044947	[12]
MH40	Chr20:16513260-16513342	rs6044080rs17674942rs6044081	[12]
MH41	Chr21:21880158-21880231	rs6517970rs8131148rs6517971	[12]
MH44	Chr21:46714641-46714707	rs2838868rs7279250rs8133697	[12]
1p1	Chr1:1529950-1529998	rs28503881 rs4648788 rs72634811 rs28689700	[13]
1q3	Chr1:201954768-201954807	rs6702229 rs117262471 rs6665072	[13]
2pB	Chr2:45463469-45463537	rs1559479 rs1559480 rs1559481	[13]
2p3	Chr2:79252950-79253029	rs369221 rs10171097 rs3816371 rs385742	[13]
2q3	Chr2:169017369-169017436	rs16854955 rs10930308 rs77278474	[13]
3p1	Chr3:5534417-5534485	rs11710159 rs9853649 rs9849667 rs1991577	[13]
3q3	Chr3:196379897-196379993	rs6583335 rs9848767 rs843520 rs9833841 rs965140	[13]
4p1	Chr4:8122461-8122537	rs13152013 rs11936149 rs10938693 rs12498797	[13]
4pB	Chr4:36639760-36639801	rs16992511 rs16992516 rs10015011	[13]
5q1	Chr5:55764843-55764936	rs71624133 rs16885510 rs421215 rs400452	[13]
5qB	Chr5:106366215-106366256	rs4264928 rs4489045 rs56997890 rs4308467	[13]
5q3	Chr5:132916359-132916408	rs10491291 rs256256 rs256257	[13]
5qD	Chr5:178267369-178267415	rs10062221 rs28397824 rs4700820	[13]
6p1	Chr6:23765331-23765372	rs6931626 rs16888137 rs9379570	[13]
6q3	Chr6:120130340-120130387	rs7753659 rs9398528 rs9489814	[13]
7p1	Chr7:11613136-11613179	rs12699242 rs11769538 rs69 rs11769542	[13]
7pB	Chr7:25447589-25447640	rs6951954 rs6969555 rs2158900 rs73080042	[13]
7p3	Chr7:57218103-57218153	rs7800246 rs7811722 rs13238865 rs13228137 rs7811740	[13]
7q1	Chr7:68052881-68052934	rs10257650 rs7800426 rs7804292	[13]
7q3	Chr7:151518750-151518818	rs11769593 rs1528976 rs12532553 rs10952319 rs12532554	[13]
8p1	Chr8:3306430-3306458	rs10097211 rs80063668 rs73660014 rs7007616	[13]
8pB	Chr8:40664194-40664243	rs34821009 rs7822905 rs7836134 rs7822909 rs6474278	[13]
8q3	Chr8:138040682-138040764	rs10093040 rs16906685 rs9324441 rs10505669	[13]
9q1	Chr9:73362604-73362663	rs60864427 rs76929424 rs11142562	[13]
10p1	Chr10:10412217-10412243	rs10795793 rs6602424 rs11256580	[13]
11pB	Chr11:34437364-34437384	rs59090359 rs2420396 rs2420395 rs12273809	[13]
12p1	Chr12:6580228-6580314	rs2072377 rs2072378 rs12422771 rs12426815	[13]
12q1	Chr12:40786719-40786752	rs7954300 rs7957367 rs11176418	[13]
12q3	Chr12:96161195-96161265	rs11830564 rs10859942 rs11830584 rs7977346	[13]
13q1	Chr13:33553580-33553649	rs9315199 rs2149859 rs570992 rs571057	[13]
13qD	Chr13:112087953-112088020	rs1163850 rs1163851 rs2528755 rs8000060	[13]
14q1	Chr14:25724229-25724270	rs7152322 rs7147034 rs7147042	[13]
15q1	Chr15:33931230-33931313	rs12909514 rs10851886 rs10775210 rs71462875	[13]
16qB	Chr16:82582452-82582540	rs7197719 rs7197894 rs7202873	[13]
17q1	Chr17:26089227-26089314	rs28944196 rs28944195 rs9895831 rs28944193	[13]
17qB	Chr17:49449766-49449813	rs8082481 rs67078965 rs62060135	[13]
18q3	Chr18:63842524-63842563	rs72942150 rs4525598 rs4556892 rs7240472	[13]
19q1	Chr19:33764678-33764723	rs10419866 rs12978036 rs10420798 rs11672621	[13]
19qB	Chr19:54217642-54217668	rs62144099 rs10404533 rs10404915	[13]
22q1	Chr22:30800305-30800368	rs2283869 rs2283870 rs4820845 rs4820846	[13]
22qB	Chr22:49060976-49061028	rs4925431 rs4925399 rs4925432 rs4925400 rs77899570	[13]
